# Supplementary material for: Immune infiltration and a necroptosis-related gene signature for predicting the prognosis of patients with cervical cancer
Source: Front Genet. 2023 Jan 6;13:1061107. doi: 10.3389/fgene.2022.1061107 (PMC9852722; doi:10.3389/fgene.2022.1061107)
Supplement: Supplementary file 2 [file DataSheet1.ZIP]

Archive with 6 entries (5 files):
- Supplemental files/Figure S1.pdf
- Supplemental files/Figure S2.pdf
- Supplemental files/Figure S3.pdf
- Supplemental files/Table S1.docx
- Supplemental files/Table S2.docx
- Supplemental files/
